# Supplementary material for: Equilibrium and non‐equilibrium dynamics simultaneously operate in the Galápagos islands
Source: Ecol Lett. 2015 Jun 23;18(8):844–52. doi: 10.1111/ele.12461 (PMC4745040; doi:10.1111/ele.12461)
Supplement: Supplementary file 1 [file ELE-18-844-s001.gz]

Archive with 38 entries (35 files):
- DAISIE/DESCRIPTION
- DAISIE/NAMESPACE
- DAISIE/R
- DAISIE/R/DAISIE_ExpEIN.R
- DAISIE/R/DAISIE_ML.R
- DAISIE/R/DAISIE_PEI.R
- DAISIE/R/DAISIE_dataprep.R
- DAISIE/R/DAISIE_format_sim.R
- DAISIE/R/DAISIE_loglik_all.R
- DAISIE/R/DAISIE_loglik_high_lambda.R
- DAISIE/R/DAISIE_plot_sims.R
- DAISIE/R/DAISIE_sim.R
- DAISIE/R/DAISIE_sim_core.R
- DAISIE/R/DAISIE_sim_min_type2.R
- DAISIE/R/DAISIE_utils.R
- DAISIE/data
- DAISIE/data/Galapagos_datalist.RData
- DAISIE/data/Galapagos_datalist_2types.RData
- DAISIE/data/Galapagos_datatable.RData
- DAISIE/data/islands_10reps_RAW.RData
- DAISIE/data/islands_1type_1000reps.RData
- DAISIE/data/islands_2types_1000reps.RData
- DAISIE/man
- DAISIE/man/DAISIE-internal.Rd
- DAISIE/man/DAISIE-package.Rd
- DAISIE/man/DAISIE_ExpEIN.Rd
- DAISIE/man/DAISIE_ML.Rd
- DAISIE/man/DAISIE_dataprep.Rd
- DAISIE/man/DAISIE_format_sim.Rd
- DAISIE/man/DAISIE_loglik_all.Rd
- DAISIE/man/DAISIE_plot_sims.Rd
- DAISIE/man/DAISIE_sim.Rd
- DAISIE/man/Galapagos_datalist.Rd
- DAISIE/man/Galapagos_datalist_2types.Rd
- DAISIE/man/Galapagos_datatable.Rd
- DAISIE/man/islands_10reps_RAW.Rd
- DAISIE/man/islands_1type_1000reps.Rd
- DAISIE/man/islands_2types_1000reps.Rd
