# Supplementary material for: Equilibrium and non‐equilibrium dynamics simultaneously operate in the Galápagos islands
Source: Ecol Lett. 2015 Jun 23;18(8):844–52. doi: 10.1111/ele.12461 (PMC4745040; doi:10.1111/ele.12461)
Supplement: Supplementary file 1 [file ELE-18-844-s001.gz › DAISIE/DESCRIPTION]

Package: DAISIE
Type: Package
Title: Dynamical Assembly of Island biota through Speciation,
        Immigration and Extinction
Version: 1.0
Date: 2014-10-23
Depends: R (>= 3.0.0), deSolve
Author: Rampal S. Etienne & Luis M. Valente
Maintainer: Rampal S. Etienne <r.s.etienne@rug.nl>
License: GPL-2
Description: Simulates and computes (maximum) likelihood of a dynamical model of island biota assembly through speciation, immigration and extinction
Packaged: 2014-10-23 19:34:24 UTC; p223208
