# Supplementary material for: Equilibrium and non‐equilibrium dynamics simultaneously operate in the Galápagos islands
Source: Ecol Lett. 2015 Jun 23;18(8):844–52. doi: 10.1111/ele.12461 (PMC4745040; doi:10.1111/ele.12461)
Supplement: Supplementary file 1 [file ELE-18-844-s001.gz › DAISIE/R/DAISIE_PEI.R]

DAISIE_probdist_rhs = function(t,x,m)
{
   x = pmax(x,0)
   #print(t)
   #flush.console()
   nx = sqrt(length(x))
   dim(x) = c(nx,nx)     
   xx = matrix(0,nx+3,nx+3)
   xx[3:(nx+2),3:(nx+2)] = x
   # 3 is where we start to count
   dx = m[[1]] * xx[3:(nx+2),2:(nx+1)] + m[[2]] * xx[3:(nx+2),4:(nx+3)] + m[[3]] * xx[4:(nx+3),3:(nx+2)] + m[[4]] * xx[2:(nx+1),4:(nx+3)] + m[[5]] * xx[1:(nx+0),4:(nx+3)] + m[[6]] * xx[2:(nx+1),3:(nx+2)] - m[[7]] * xx[3:(nx+2),3:(nx+2)]
   dim(dx) = c(nx^2,1)
   return(list(dx))
}

DAISIE_probdist = function(pars1,pars2,tvec)
{
   lac = pars1[1]
   mu = pars1[2]
   ga = pars1[4]
   laa = pars1[5]
   lx = pars2[1]
   M = pars2[2]
   abstol = 1e-16
   reltol = 1e-10
   nx1 = rep(-2:lx,lx + 3)
   nx1 = nx1 * (nx1 >= 0)
   dim(nx1) = c(lx + 3,lx + 3)
   nx2 = t(nx1)
   m = list()
   m[[1]] = ga * (M - nx2[3:(lx + 2),2:(lx + 1)])  # I - 1
   m[[2]] = mu * nx2[3:(lx + 2),4:(lx + 3)]        # I + 1
   m[[3]] = mu * nx1[4:(lx + 3),3:(lx + 2)]        # E + 1
   m[[4]] = laa * nx2[3:(lx + 2),4:(lx + 3)]       # I + 1
   m[[5]] = lac * nx2[3:(lx + 2),4:(lx + 3)]       # I + 1
   m[[6]] = lac * nx1[2:(lx + 1),3:(lx + 2)]       # E - 1
   m[[7]] = (mu + lac) * nx1[3:(lx + 2),3:(lx + 2)] + (mu + laa + lac) * nx2[3:(lx + 2),3:(lx + 2)] + ga * (M - nx2[3:(lx + 2),3:(lx + 2)])                       # E, I, I
   probs = matrix(0,lx,lx)
   probs[1,1] = 1 # We start with an empty island
   dim(probs) = c(lx*lx,1)
   y = ode(probs,c(0,tvec),DAISIE_probdist_rhs,m,rtol = reltol,atol = abstol, method = "ode45")
   return(y)
}

DAISIE_numcol_dist = function(pars1,pars2,tvec)
{
   y = DAISIE_probdist(pars1,c(pars2[1],1),tvec)
   lx = pars2[1]
   probs00 = y[2:(length(tvec) + 1),2]
   probstp = y[2,2:(lx * lx + 1)]
   probseq = y[3,2:(lx * lx + 1)]
   dim(probstp) = c(lx,lx)
   dim(probseq) = c(lx,lx)
   ee = rep(0:(lx - 1),lx)
   dim(ee) = c(lx,lx)
   expEtpapprox = sum(ee * probstp)
   expEINtp = DAISIE_ExpEIN(tvec[1],pars1,1)
   cat('The total sum of the probabilities at the first time is',sum(probstp),'\n')
   cat('The approximation for the expected number of endemics is',expEtpapprox,'\n')
   cat('The true value for the expected number of endemics is',expEINtp[[1]],'\n')
   expEteqapprox = sum(ee * probseq)
   expEINteq = DAISIE_ExpEIN(Inf,pars1,1)
   cat('The total sum of the probabilities at the second time is',sum(probstp),'\n')
   cat('The approximation for the expected number of endemics is',expEteqapprox,'\n')
   cat('The true value for the expected number of endemics is',expEINteq[[1]],'\n')
   flush.console()
   M = pars2[2]
   if(!is.na(pars1[11]))
   {
       Mnonfinches = M - round(pars1[11] * M)
   } else {
       Mnonfinches = M   
   }       
   pC = dbinom(0:Mnonfinches,Mnonfinches,1 - probs00)
   expC = Mnonfinches * (1 - probs00)
   cat('The approximation for the expected number of colonizations is',expC,'\n')   
   out = list(pC,expC,expEINtp,expEtpapprox,expEINteq,expEteqapprox)
   names(out) = list("pC","expC","expEINtp","expEtpapprox","expEINteq","expEteqapprox")
   return(out)
}

DAISIE_KLdist = function(pars1,pars2,tvec)
{
   y = DAISIE_probdist(pars1,pars2,tvec)
   lx = pars2[1]
   M = pars2[2]
   tp = tvec[1]
   teq = tvec[2]
   probstp = y[2,2:(lx * lx + 1)]
   probseq = y[3,2:(lx * lx + 1)]
   dim(probstp) = c(lx,lx)
   dim(probseq) = c(lx,lx)
   ee = rep(0:(lx - 1),lx)
   dim(ee) = c(lx,lx)
   expEapprox = sum(ee * probstp)
   print(sum(probstp))
   print(expEapprox)
   print(DAISIE_ExpEIN(teq,pars1,M)[[1]])
   expEapprox = sum(ee * probseq)
   print(sum(probseq))
   print(expEapprox)
   print(DAISIE_ExpEIN(Inf,pars1,M)[[1]])
   KLdist = sum(probseq * log(probseq/probstp))
   return(KLdist)
}
