# Supplementary material for: Equilibrium and non‐equilibrium dynamics simultaneously operate in the Galápagos islands
Source: Ecol Lett. 2015 Jun 23;18(8):844–52. doi: 10.1111/ele.12461 (PMC4745040; doi:10.1111/ele.12461)
Supplement: Supplementary file 1 [file ELE-18-844-s001.gz › DAISIE/R/DAISIE_plot_sims.R]

DAISIE_plot_sims<-function(island_replicates)
{

replicates<-length(island_replicates)
time<-max(island_replicates[[1]][[1]]$stt_all[,1])

###  STT ALL species
s_freq<-length(island_replicates[[1]][[1]]$stt_all[,1])
complete_arr <-array(dim=c(s_freq,7,replicates))

for(x in 1:replicates)
{
sum_endemics<-island_replicates[[x]][[1]]$stt_all[,"nA"]+island_replicates[[x]][[1]]$stt_all[,"nC"]
total<-island_replicates[[x]][[1]]$stt_all[,"nA"]+island_replicates[[x]][[1]]$stt_all[,"nC"]+island_replicates[[x]][[1]]$stt_all[,"nI"]
complete_arr[,,x]<-cbind(island_replicates[[x]][[1]]$stt_all,sum_endemics,total)
}


stt_average_all<-apply(complete_arr,c(1,2),median)
stt_q0.025_all<-apply(complete_arr,c(1,2),quantile,0.025)
stt_q0.25_all<-apply(complete_arr,c(1,2),quantile,0.25)
stt_q0.75_all<-apply(complete_arr,c(1,2),quantile,0.75)
stt_q0.975_all<-apply(complete_arr,c(1,2),quantile,0.975)

colnames(stt_average_all)<-c("Time","nI","nA","nC","present","Endemic","Total")
colnames(stt_q0.025_all)<-c("Time","nI","nA","nC","present","Endemic","Total")
colnames(stt_q0.25_all)<-c("Time","nI","nA","nC","present","Endemic","Total")
colnames(stt_q0.75_all)<-c("Time","nI","nA","nC","present","Endemic","Total")
colnames(stt_q0.975_all)<-c("Time","nI","nA","nC","present","Endemic","Total")


if(is.null(island_replicates[[1]][[1]]$stt_type1)==FALSE)
{


###  STT TYPE1
s_freq<-length(island_replicates[[1]][[1]]$stt_type1[,1])
complete_arr <-array(dim=c(s_freq,7,replicates))

for(x in 1:replicates)
{
sum_endemics<-island_replicates[[x]][[1]]$stt_type1[,"nA"]+island_replicates[[x]][[1]]$stt_type1[,"nC"]
total<-island_replicates[[x]][[1]]$stt_type1[,"nA"]+island_replicates[[x]][[1]]$stt_type1[,"nC"]+island_replicates[[x]][[1]]$stt_type1[,"nI"]
complete_arr[,,x]<-cbind(island_replicates[[x]][[1]]$stt_type1,sum_endemics,total)
}


stt_average_type1<-apply(complete_arr,c(1,2),median)
stt_q0.025_type1<-apply(complete_arr,c(1,2),quantile,0.025)
stt_q0.25_type1<-apply(complete_arr,c(1,2),quantile,0.25)
stt_q0.75_type1<-apply(complete_arr,c(1,2),quantile,0.75)
stt_q0.975_type1<-apply(complete_arr,c(1,2),quantile,0.975)

colnames(stt_average_type1)<-c("Time","nI","nA","nC","present","Endemic","Total")
colnames(stt_q0.025_type1)<-c("Time","nI","nA","nC","present","Endemic","Total")
colnames(stt_q0.25_type1)<-c("Time","nI","nA","nC","present","Endemic","Total")
colnames(stt_q0.75_type1)<-c("Time","nI","nA","nC","present","Endemic","Total")
colnames(stt_q0.975_type1)<-c("Time","nI","nA","nC","present","Endemic","Total")


###  STT TYPE2
s_freq<-length(island_replicates[[1]][[1]]$stt_type2[,1])
complete_arr <-array(dim=c(s_freq,7,replicates))

for(x in 1:replicates)
{
sum_endemics<-island_replicates[[x]][[1]]$stt_type2[,"nA"]+island_replicates[[x]][[1]]$stt_type2[,"nC"]
total<-island_replicates[[x]][[1]]$stt_type2[,"nA"]+island_replicates[[x]][[1]]$stt_type2[,"nC"]+island_replicates[[x]][[1]]$stt_type2[,"nI"]
complete_arr[,,x]<-cbind(island_replicates[[x]][[1]]$stt_type2,sum_endemics,total)
}

stt_average_type2<-apply(complete_arr,c(1,2),median)
stt_q0.025_type2<-apply(complete_arr,c(1,2),quantile,0.025)
stt_q0.25_type2<-apply(complete_arr,c(1,2),quantile,0.25)
stt_q0.75_type2<-apply(complete_arr,c(1,2),quantile,0.75)
stt_q0.975_type2<-apply(complete_arr,c(1,2),quantile,0.975)

colnames(stt_average_type2)<-c("Time","nI","nA","nC","present","Endemic","Total")
colnames(stt_q0.025_type2)<-c("Time","nI","nA","nC","present","Endemic","Total")
colnames(stt_q0.25_type2)<-c("Time","nI","nA","nC","present","Endemic","Total")
colnames(stt_q0.75_type2)<-c("Time","nI","nA","nC","present","Endemic","Total")
colnames(stt_q0.975_type2)<-c("Time","nI","nA","nC","present","Endemic","Total")

dev.new(width=12, height=4)
par(mfrow=c(1,3)) 

suppressWarnings(plot(NULL,NULL,xlim=rev(c(0, time)),ylim=c(1,max(stt_q0.975_all)),ylab="No of species + 1",bty="l", xaxs="i",xlab="Time before present",main="Species-through-time - All species",log='y',cex.lab=1.5,cex.main=1.2,cex.axis=1.2))
polygon(c(stt_average_all[,"Time"],rev(stt_average_all[,"Time"])),c(stt_q0.025_all[,"Total"]+1,rev(stt_q0.975_all[,"Total"]+1)),col="light grey",border=NA)
polygon(c(stt_average_all[,"Time"],rev(stt_average_all[,"Time"])),c(stt_q0.25_all[,"Total"]+1,rev(stt_q0.75_all[,"Total"]+1)),col="dark grey",border=NA)
lines(stt_average_all[,"Time"],stt_average_all[,"Total"]+1,lwd=2)
lines(stt_average_all[,"Time"],stt_average_all[,"nI"]+1,lwd=2,col='cyan3')
lines(stt_average_all[,"Time"],stt_average_all[,"Endemic"]+1,lwd=2,col='dodgerblue1')

legend(time,max(stt_q0.975_all),c("Total","Non-endemic","Endemic"),lty=1,lwd=2,col=c("black","cyan3","dodgerblue1"),cex=1.2,border=NA,bty='n')

suppressWarnings(plot(NULL,NULL,xlim=rev(c(0, time)),ylim=c(1,max(stt_q0.975_type1)),ylab="No of species + 1",bty="l", xaxs="i",xlab="Time before present",main="STT Type 1 species",log='y',cex.lab=1.5,cex.main=1.2,cex.axis=1.2))
polygon(c(stt_average_type1[,"Time"],rev(stt_average_type1[,"Time"])),c(stt_q0.025_type1[,"Total"]+1,rev(stt_q0.975_type1[,"Total"]+1)),col="light grey",border=NA)
polygon(c(stt_average_type1[,"Time"],rev(stt_average_type1[,"Time"])),c(stt_q0.25_type1[,"Total"]+1,rev(stt_q0.75_type1[,"Total"]+1)),col="dark grey",border=NA)
lines(stt_average_type1[,"Time"],stt_average_type1[,"Total"]+1,lwd=2)
lines(stt_average_type1[,"Time"],stt_average_type1[,"nI"]+1,lwd=2,col='cyan3')
lines(stt_average_type1[,"Time"],stt_average_type1[,"Endemic"]+1,lwd=2,col='dodgerblue1')

suppressWarnings(plot(NULL,NULL,xlim=rev(c(0, time)),ylim=c(1,max(stt_q0.975_type2)),ylab="No of species + 1",bty="l", xaxs="i",xlab="Time before present",main="STT Type 2 species",log='y',cex.lab=1.5,cex.main=1.2,cex.axis=1.2))
polygon(c(stt_average_type2[,"Time"],rev(stt_average_type2[,"Time"])),c(stt_q0.025_type2[,"Total"]+1,rev(stt_q0.975_type2[,"Total"]+1)),col="light grey",border=NA)
polygon(c(stt_average_type2[,"Time"],rev(stt_average_type2[,"Time"])),c(stt_q0.25_type2[,"Total"]+1,rev(stt_q0.75_type2[,"Total"]+1)),col="dark grey",border=NA)
lines(stt_average_type2[,"Time"],stt_average_type2[,"Total"]+1,lwd=2)
lines(stt_average_type2[,"Time"],stt_average_type2[,"nI"]+1,lwd=2,col='cyan3')
lines(stt_average_type2[,"Time"],stt_average_type2[,"Endemic"]+1,lwd=2,col='dodgerblue1')

}else{
dev.new(width=6, height=6)
par(mfrow=c(1,1)) 
suppressWarnings(plot(NULL,NULL,xlim=rev(c(0, time)),ylim=c(1,max(stt_q0.975_all)),ylab="No of species + 1",bty="l", xaxs="i",xlab="Time before present",main="Species-through-time - All species",log='y',cex.lab=1.2,cex.main=1.2,cex.axis=1.2))
polygon(c(stt_average_all[,"Time"],rev(stt_average_all[,"Time"])),c(stt_q0.025_all[,"Total"]+1,rev(stt_q0.975_all[,"Total"]+1)),col="light grey",border=NA)
polygon(c(stt_average_all[,"Time"],rev(stt_average_all[,"Time"])),c(stt_q0.25_all[,"Total"]+1,rev(stt_q0.75_all[,"Total"]+1)),col="dark grey",border=NA)
lines(stt_average_all[,"Time"],stt_average_all[,"Total"]+1,lwd=2)
lines(stt_average_all[,"Time"],stt_average_all[,"nI"]+1,lwd=2,col='cyan3')
lines(stt_average_all[,"Time"],stt_average_all[,"Endemic"]+1,lwd=2,col='dodgerblue1')

legend(time,max(stt_q0.975_all),c("Total","Non-endemic","Endemic"),lty=1,lwd=2,col=c("black","cyan3","dodgerblue1"),cex=1.2,border=NA,bty='n')

}

}
