# Supplementary material for: Equilibrium and non‐equilibrium dynamics simultaneously operate in the Galápagos islands
Source: Ecol Lett. 2015 Jun 23;18(8):844–52. doi: 10.1111/ele.12461 (PMC4745040; doi:10.1111/ele.12461)
Supplement: Supplementary file 1 [file ELE-18-844-s001.gz › DAISIE/man/DAISIE_ExpEIN.Rd]

\name{DAISIE_ExpEIN}                               
\alias{DAISIE_ExpEIN}
\title{The expected number of endemics and non-endemics under the DAISIE model}
\description{ This function calculates the expected number of endemics, non-endemics and the sum of these for a given set of parameter values, a given mainland species pool size and a given time}
\usage{
DAISIE_ExpEIN(
   t,
   pars,
   M
   )
}
\arguments{
  \item{t}{ The time at which the expectations need to be computed }
  \item{pars}{ Vector of parameters: \cr \cr
    \code{pars[1]} corresponds to lambda^c (cladogenesis rate) \cr
    \code{pars[2]} corresponds to mu (extinction rate)  \cr
    \code{pars[3]} corresponds to K (clade-level carrying capacity) \cr
    \code{pars[4]} corresponds to gamma (immigration rate) \cr
    \code{pars[5]} corresponds to lambda^a (anagenesis rate) 
  }  
  \item{M}{ The size of the mainland pool, i.e the number of species that can potentially colonize the island }
}
\details{
The output is a list with three elements
}
\value{
  \item{ExpE}{ The number of endemic species }
  \item{ExpI}{ The number of non-endemic species }
  \item{ExpN}{ The sum of the number of endemics and non-endemics}
}
\references{
Work in progress. Please contact r.s.etienne@rug.nl for updated info.
}
\author{ Rampal S. Etienne }
\examples{
### Compute the expected values at t = 4, for a mainland pool size of 1000 potential
# colonists and a vector of 5 parameters (cladogenesis, extinction, clade-level carrying
# capacity, immigration, anagenesis)
 
DAISIE_ExpEIN(
   t = 4,
   pars = c(0.5,0.1,Inf,0.01,0.4),
   M = 1000
   )
}
\keyword{models}
