# Supplementary material for: Equilibrium and non‐equilibrium dynamics simultaneously operate in the Galápagos islands
Source: Ecol Lett. 2015 Jun 23;18(8):844–52. doi: 10.1111/ele.12461 (PMC4745040; doi:10.1111/ele.12461)
Supplement: Supplementary file 1 [file ELE-18-844-s001.gz › DAISIE/man/DAISIE_plot_sims.Rd]

\name{DAISIE_plot_sims}
\alias{DAISIE_plot_sims}
\title{ Plot island species-through-time (STT) plots}
\description{ Produces STT plots. If only one type of species is present in the simulated islands, STT is plotted for all species. If two types are present, 
three plots are produced: STT for all, STT for type 1 and STT for type 2. }
\usage{
DAISIE_plot_sims(
island_replicates
)
}

\arguments{
\item{island_replicates}{Island replicates in DAISIE format (Produced in DAISIE_sim with format=TRUE option, or in DAISIE_format_sim)}
}
\details{R plots with number of total, endemic and non-endemic STTs for different types of species for the entire time span the islands were simulated. 2.5-97.5th percentiles are plotted in light grey, 25-75th percentiles plotted in dark grey. }
\value{
R plot.
}
\references{
Work in progress. Please contact r.s.etienne@rug.nl for updated info.
}
\author{
Luis Valente
}
\seealso{
 \code{\link{DAISIE_sim}}
\code{\link{DAISIE_format_sim}}
}
\examples{ 

### Plot islands with single process (only one type of species)
data(islands_1type_1000reps)
DAISIE_plot_sims(island_replicates = islands_1type_1000reps)


### Plot island with type 1 and type 2
data(islands_2types_1000reps)
DAISIE_plot_sims(island_replicates = islands_2types_1000reps)

}
\keyword{ models }
