# Supplementary material for: Equilibrium and non‐equilibrium dynamics simultaneously operate in the Galápagos islands
Source: Ecol Lett. 2015 Jun 23;18(8):844–52. doi: 10.1111/ele.12461 (PMC4745040; doi:10.1111/ele.12461)
Supplement: Supplementary file 1 [file ELE-18-844-s001.gz › DAISIE/man/DAISIE_sim.Rd]

\name{DAISIE_sim}
\alias{DAISIE_sim}
\title{Simulate islands with given parameters.}
\description{ This function simulates islands with given cladogenesis, extinction,
Kprime, immigration and anagenesis parameters. If a single parameter 
set is provided (5 parameters) it simulates islands where all species 
have the same macro-evolutionary process. If two paramater sets (10 parameters) are
provided, it simulates islands where two different macro-evolutionary processes 
operate, one applying to type 1 species and other to type 2 species.}
\usage{
DAISIE_sim(
   time,
   M,
   pars,
   replicates,
   prop_type2_pool = NA,
   replicates_apply_type2 = TRUE,
   format = TRUE,
   sample_freq = 25,
   plot_sims = TRUE)
}

\arguments{
  \item{time}{Length of the simulation in time units. For example, 
if an island is know to be 4 million years old, setting time = 4 will 
simulate entire life span of the island; setting time = 2 will stop 
the simulation at the mid-life of the island.}
\item{M}{The size of the mainland pool, i.e the number of species that can
 potentially colonize the island }
\item{pars}{ Contains the model parameters: \cr \cr
   \code{pars[1]} corresponds to lambda^c (cladogenesis rate) \cr
   \code{pars[2]} corresponds to mu (extinction rate) \cr
   \code{pars[3]} corresponds to K (clade-level carrying capacity). Set K=Inf 
for non-diversity dependence.\cr
   \code{pars[4]} corresponds to gamma (immigration rate) \cr
   \code{pars[5]} corresponds to lambda^a (anagenesis rate) \cr   
   \code{pars[6]} corresponds to lambda^c (cladogenesis rate) for type 2 species \cr
   \code{pars[7]} corresponds to mu (extinction rate) for type 2 species\cr
   \code{pars[8]} corresponds to K (clade-level carrying capacity) for type 2 species.
 Set K=Inf for non-diversity dependence.\cr
   \code{pars[9]} corresponds to gamma (immigration rate) for type 2 species\cr
   \code{pars[10]} corresponds to lambda^a (anagenesis rate) for type 2 species\cr   
   The elements 6:10 are optional and are required only when type 2 species are included.
   }  
\item{replicates}{Number of island replicates to be simulated.}
\item{prop_type2_pool}{Fraction of mainland species that belongs to the 
second subset of species (type 2). Applies only when two types of species are simulated (length(pars)=10).}
 \item{replicates_apply_type2}{ Applies only when two types of species are being simulated. 
Default replicates_apply_type2=TRUE
 runs simulations until the number of islands where a type 2 species 
has colonised is equal to the specified number of replicates. This 
is recommended if prop_type2_pool is small or if the rate of 
immigration of type two species (pars[9]) is low, meaning that more 
replicates are needed to achieve an adequate sample size of islands 
with type 2 species. Setting replicates_apply_type2=FALSE, simulates islands up 
to specified number of replicates regardless of whether type 2 species have colonised or not.}
\item{format}{Default format=TRUE formats island replicates to a DAISIE
 format that can be run in DAISIE_ML, DAISIE_loglik_all and DAISIE_plot_sims 
functions. sample_freq needs to be specified. Setting format=FALSE saves replicates 
in a RAW format that includes, for each island replicate, a list with the history 
of all mainland species, even those that have not colonised. If replicates are 
saved in this RAW format, they can be formatted a posteriori to a DAISIE format 
using the DAISIE_format_sim function.}
\item{sample_freq}{Specifies the number of units time should be divided by for 
plotting purposes. Applies only if format=TRUE. Larger values will lead to 
plots with higher definition, but will also run slower.}
\item{plot_sims}{Default=TRUE plots species-through-time (STT) plots. It detects how many types
 of species are present. If only one type of species is present, STT is plotted for all species. If two types are present, 
three plots are produced: STT for all, STT for type 1 and STT for type 2. Applies only when 
format=TRUE because the plotting function requires simulated datasets to
 be in a DAISIE (not RAW) format. }
}
\details{Returns R list object that contains the simulated islands. 
If format=TRUE the list is in DAISIE format that can be run on other
 DAISIE functions. If format=FALSE the list is in RAW format. }
\value{

 If format=TRUE returns R list with simulated islands in a DAISIE format.
Each simulated dataset is an element of the list, which can be called using [[x]]. For example if the object is called island_replicates, the 1st replicate can be called using island_replicates[[1]]
Each of the island replicates is a list in itself. The first (e.g. island_replicates[[x]][[1]]) element of that list has the following components: \cr
  \code{$island_age} - the island age \cr
  Then, depending on whether a distinction between types is made, we have:\cr
  \code{$not_present} - the number of mainland lineages that are not present on the island \cr  
  or:\cr
  \code{$not_present_type1} - the number of mainland lineages of type 1 that are not present on the island \cr  
  \code{$not_present_type2} - the number of mainland lineages of type 2 that are not present on the island \cr 
  \code{$stt_all} - STT table for all species on the island (nI - number of non-endemic species; nA - number of anagenetic species, nC - number of cladogenetic species, present - number of independent colonisations present )\cr
  \code{$stt_stt_type1} - STT table for type 1 species on the island - only if 2 types of species were simulated (nI - number of non-endemic species; nA - number of anagenetic species, nC - number of cladogenetic species, present - number of independent colonisations present )\cr   
  \code{$stt_stt_type2} - STT table for type 2 species on the island - only if 2 types of species were simulated (nI - number of non-endemic species; nA - number of anagenetic species, nC - number of cladogenetic species, present - number of independent colonisations present )\cr   

  The subsequent elements of the list each contain information on a single colonist lineage on the island and has 4 components:\cr
  \code{$branching_times} - island age and stem age of the population/species in the case of Non-endemic, Non-endemic_MaxAge and Endemic anagenetic species. For cladogenetic species these should be island age and branching times of the radiation including the stem age of the radiation.\cr                          
  \code{$stac} - the status of the colonist \cr
  * Non_endemic_MaxAge: 1 \cr
  * Endemic: 2 \cr
  * Endemic&Non_Endemic: 3 \cr
  * Non_endemic: 4 \cr
  \code{$missing_species} - number of island species that were not sampled for particular clade (only applicable for endemic clades) \cr
  \code{$type_1or2} - whether the colonist belongs to type 1 or type 2 \cr
 

 If format=FALSE returns R list with simulated islands in a RAW format.
Each simulated dataset is an element of the list, which can be called using [[x]]. For example if the object is called island_replicates, the 1st replicate can be called using island_replicates[[1]]
Each of the island replicates is a list in itself. The first (e.g. island_replicates[[x]][[1]]) element of that list has the following components: \cr
  The following elements of the RAW list each contain information on a single colonist lineage on the island and has 5 components:\cr
  \code{$branching_times} - island age and stem age of the population/species in the case of Non-endemic, Non-endemic_MaxAge and Endemic anagenetic species. For cladogenetic species these should be island age and branching times of the radiation including the stem age of the radiation.\cr                          
  \code{$stac} - the status of the colonist \cr
  * Not_present: 0 \ cr
  * Non_endemic_MaxAge: 1 \cr
  * Endemic: 2 \cr
  * Endemic&Non_Endemic: 3 \cr
  * Non_endemic: 4 \cr
 	\code{$stt_table} - Species-through-time table for the descendants of the mainland species (nI - number of non-endemic species; nA - number of anagenetic species, nC - number of cladogenetic species)\cr 
  \code{$missing_species} - number of island species that were not sampled for particular clade (only applicable for endemic clades) \cr
  \code{$type_1or2} - whether the colonist belongs to type 1 or type 2 \cr
 
}
\references{
Work in progress. Please contact r.s.etienne@rug.nl for updated info.
}
\author{
Luis Valente and Albert Phillimore
}
\seealso{
\code{\link{DAISIE_format_sim}}
\code{\link{DAISIE_plot_sims}}
}
\examples{ 
\donttest{
## Simulate 40 islands for 4 million years, where all species have equal 
## rates, and plot the species-through-time plot. Pool size 1000.

pars_equal = c(2.550687345,2.683454548,Inf,0.00933207,1.010073119)
island_replicates_equal = DAISIE_sim(
   time = 4,
   M = 1000,
   pars = pars_equal,
   replicates = 40
   )

## Simulate 15 islands for 4 million years with two types of species (type1 
## and type 2), and plot the species-through-time plot. Pool size 1000. Fraction
## of type 2 species in source pool is 0.163. Function will simulate until number of islands
## where type 2 species has colonised is equal to number specified in replicates.

pars_type1 = c(0.195442017,0.087959583,Inf,0.002247364,0.873605049)
pars_type2 = c(3755.202241,8.909285094,14.99999923,0.002247364,0.873605049)
island_replicates_2types = DAISIE_sim(
   time = 4,
   M = 1000,
   pars = c(pars_type1,pars_type2),
   replicates = 15,
   prop_type2_pool = 0.163
   )
}
}
\keyword{ models }
