# Supplementary material for: Equilibrium and non‐equilibrium dynamics simultaneously operate in the Galápagos islands
Source: Ecol Lett. 2015 Jun 23;18(8):844–52. doi: 10.1111/ele.12461 (PMC4745040; doi:10.1111/ele.12461)
Supplement: Supplementary file 1 [file ELE-18-844-s001.gz › DAISIE/man/Galapagos_datalist.Rd]

\name{Galapagos_datalist}
\docType{data}
\alias{Galapagos_datalist}
\title{Colonization and branching times of 8 terrestrial avifaunal clades in list format, accepted by DAISIE_ML and DAISIE_loglik_all}
\description{
  A list containing the colonization and branching times of the terrestrial avifauna in the Galapagos where no distinction is made between types of colonists. This list can be generated using the DAISIE_dataprep function, which converts a user-specified data table into a data object, but the object can of course also be entered directly. It is an R list object with the following elements.\cr \cr
  The first element of the list has two components: \cr \cr
  \code{$island_age} - the island age \cr
  \code{$not_present} - the number of mainland lineages that are not present on the island \cr \cr 
  The following 8 elements of the list each contains information on a single colonist lineage on the island and has 5 components:\cr \cr
  \code{$colonist_name} - the name of the species or clade that colonized the island \cr  
  \code{$branching_times} - island age and stem age of the population/species in the case of Non-endemic, Non-endemic_MaxAge and Endemic anagenetic species. For cladogenetic species these should be island age and branching times of the radiation including the stem age of the radiation.\cr                          
  \code{$stac} - the status of the colonist \cr \cr
  * Non_endemic_MaxAge: 1 \cr
  * Endemic: 2 \cr
  * Endemic&Non_Endemic: 3 \cr
  * Non_endemic: 4 \cr \cr
  \code{$missing_species} - number of island species that were not sampled for particular clade (only applicable for endemic clades) \cr
  \code{$type1or2} - whether the colonist belongs to type 1 or type 2. In this dataset all are equal to 1. \cr
}
\usage{
data(Galapagos_datalist)
}
\format{
  A list with 9 elements the first of which contains 2 elements and the following 8 containing 5 components.
}
\source{
Work in progress. Please contact r.s.etienne@rug.nl for updated info.
}
\seealso{
  \code{\link{DAISIE_dataprep}},
  \code{\link{DAISIE_ML}}
}
\keyword{datasets}
