# Supplementary material for: Equilibrium and non‐equilibrium dynamics simultaneously operate in the Galápagos islands
Source: Ecol Lett. 2015 Jun 23;18(8):844–52. doi: 10.1111/ele.12461 (PMC4745040; doi:10.1111/ele.12461)
Supplement: Supplementary file 1 [file ELE-18-844-s001.gz › DAISIE/man/islands_10reps_RAW.Rd]

\name{islands_10reps_RAW}
\alias{islands_10reps_RAW}
\title{1000 islands in RAW format simulated with the ML parameters of the CR model for the Galapagos data}
\description{
Each simulated dataset is an element of the list, which can be called using e.g. islands_10reps_RAW[[1]]
Each of the island replicates is a list in itself. The first (e.g. islands_10reps_RAW[[x]][[1]]) element of that list has the following components: \cr
  The following elements of the RAW list each contain information on a single colonist lineage on the island and has 5 components:\cr
  \code{$branching_times} - island age and stem age of the population/species in the case of Non-endemic, Non-endemic_MaxAge and Endemic anagenetic species. For cladogenetic species these should be island age and branching times of the radiation including the stem age of the radiation.\cr                          
  \code{$stac} - the status of the colonist \cr
  * Not_present: 0 \ cr
  * Non_endemic_MaxAge: 1 \cr
  * Endemic: 2 \cr
  * Endemic&Non_Endemic: 3 \cr
  * Non_endemic: 4 \cr
 	\code{$stt_table} - Species-through-time table for the descendants of the mainland species (nI - number of non-endemic species; nA - number of anagenetic species, nC - number of cladogenetic species)\cr 
  \code{$missing_species} - number of island species that were not sampled for particular clade (only applicable for endemic clades) \cr
 

}
\usage{
data(islands_10reps_RAW)
}
\format{
A list with 10 items.
}
\source{
Work in progress. Please contact r.s.etienne@rug.nl for updated info.
}
\seealso{
  \code{\link{DAISIE_sim}},
  \code{\link{DAISIE_plot_sims}}
}
\keyword{datasets}
